# Supplementary material for: High-Performance Biomemristor Embedded with Graphene Quantum Dots
Source: Nanomaterials (Basel). 2023 Nov 25;13(23):3021. doi: 10.3390/nano13233021 (PMC10708532; doi:10.3390/nano13233021)
Supplement: Supplementary file 1 [file nanomaterials-13-03021-s001.zip]

Archive with 1 entries (1 files):
- nanomaterials-2628314-supplementary.pdf
